# Supplementary material for: Identification and Functional Characterization of Oxidosqualene Cyclases from Medicinal Plant Hoodia gordonii
Source: Plants (Basel). 2024 Jan 14;13(2):231. doi: 10.3390/plants13020231 (PMC10818575; doi:10.3390/plants13020231)
Supplement: Supplementary file 1 [file plants-13-00231-s001.zip]

Archive with 1 entries (1 files):
- plants-2808266-supplementary.pdf
